# Supplementary material for: Surface ocean warming and acidification driven by rapid carbon release precedes Paleocene-Eocene Thermal Maximum
Source: Sci Adv. 2022 Mar 16;8(11):eabg1025. doi: 10.1126/sciadv.abg1025 (PMC8926327; doi:10.1126/sciadv.abg1025)
Supplement: Supplementary file 2 — Data S1 [file sciadv.abg1025_data_s1.zip]

Archive with 1 entries (1 files):
- sciadv.abg1025_data_s1.xlsx
