# Supplementary material for: Surface ocean warming and acidification driven by rapid carbon release precedes Paleocene-Eocene Thermal Maximum
Source: Sci Adv. 2022 Mar 16;8(11):eabg1025. doi: 10.1126/sciadv.abg1025 (PMC8926327; doi:10.1126/sciadv.abg1025)
Supplement: Supplementary file 2 — Data S1 [file sciadv.abg1025_data_s1.zip › sciadv.abg1025_data_s1.xlsx]

## Sheet: stable isotope
Species	Average depth (ft)	Average depth (m)	δ13C (‰ VPDB)	δ18O (‰ VPDB)		Species	Average depth (ft)	Average depth (m)	δ13C (‰ VPDB)	δ18O (‰ VPDB)		Species	Average depth (ft)	Average depth (m)	δ13C (‰ VPDB)	δ18O (‰ VPDB)		Species	Average depth (ft)	Average depth (m)	δ13C (‰ VPDB)	δ18O (‰ VPDB)
Subbotina	689.05	210.012	1.36341	-1.96534		Acarinina	689.05	210.012	2.61422	-2.60195		Morozvella	689.05	210.012	2.93085	-2.86448		Cibicidoides alleni	685.717	209.009	1.06707	-1.48967
Subbotina	686.05	209.098	1.42244	-2.43326		Acarinina	688.05	209.707	3.36892	-2.63193		Morozvella	686.05	209.098	3.45262	-3.63502		Cibicidoides alleni	685.654	208.99	1.06406	-1.27706
Subbotina	685.05	208.793	1.24699	-2.21171		Acarinina	686.05	209.098	3.38691	-2.8698		Morozvella	684.05	208.488	3.15318	-3.14778		Cibicidoides alleni	684.167	208.537	1.28436	-1.13295
Subbotina	684.05	208.488	1.52742	-2.63635		Acarinina	685.05	208.793	2.81025	-3.01428		Morozvella	679.55	207.117	3.00396	-2.68364		Cibicidoides alleni	682.717	208.095	0.77346	-1.18623
Subbotina	679.55	207.117	1.3948	-2.50916		Acarinina	684.05	208.488	3.53368	-3.36489		Morozvella	678.45	206.781	2.69872	-2.67455		Cibicidoides alleni	682.717	208.095	0.0024364	-1.21725
Subbotina	678.75	206.873	0.887584	-2.25077		Acarinina	683.05	208.183	3.233	-3.05082		Morozvella	675.05	205.745	2.6935	-3.22212		Cibicidoides alleni	680.864	207.53	0.225327	-1.23614
Subbotina	678.05	206.66	-0.419431	-2.06048		Acarinina	681.05	207.574	2.32202	-2.61625		Morozvella	673.05	205.136	3.45963	-2.69168		Cibicidoides alleni	680.767	207.5	0.398868	-0.802686
Subbotina	677.55	206.507	-0.79807	-2.22773		Acarinina	679.55	207.117	3.4275	-3.12489		Morozvella	670.45	204.343	3.02699	-3.47127		Cibicidoides alleni	679.967	207.256	0.680267	-1.27606
Subbotina	676.55	206.202	-0.818918	-2.27795		Acarinina	678.75	206.873	2.44606	-2.55206		Morozvella	664.05	202.393	-1.14111	-4.04692		Cibicidoides alleni	679.167	207.013	-1.09821	-1.58619
Subbotina	675.05	205.745	0.870373	-2.12158		Acarinina	678.05	206.66	-0.386119	-2.5728		Morozvella	663.05	202.088	-0.855693	-4.1072		Cibicidoides alleni	679.273	207.045	0.989908	-1.11835
Subbotina	674.05	205.44	1.15699	-2.79205		Acarinina	677.35	206.446	-0.0916848	-2.26987		Morozvella	662.55	201.935	-1.03295	-3.74453		Cibicidoides alleni	678.617	206.845	0.488513	-1.17163
Subbotina	673.05	205.136	1.25273	-2.55881		Acarinina	675.05	205.745	1.87546	-2.95205		Morozvella	661.05	201.478	-1.23325	-4.05697		Cibicidoides alleni	678.617	206.845	0.407704	-0.946668
Subbotina	671.55	204.678	1.07589	-2.02343		Acarinina	674.05	205.44	2.85392	-3.15255		Morozvella	660.55	201.326	-0.633368	-3.89723		Cibicidoides alleni	678.42	206.785	0.422735	-1.10338
Subbotina	663.55	202.24	-2.13141	-3.4756		Acarinina	673.05	205.136	3.11193	-2.88687		Morozvella	659.55	201.021	-1.28733	-4.52412		Cibicidoides alleni	678.082	206.682	0.0582157	-1.25989
Subbotina	663.05	202.088	-2.28088	-3.59877		Acarinina	672.55	204.983	1.90324	-2.57576		Morozvella	658.55	200.716	-0.972865	-3.77969		Cibicidoides alleni	677.578	206.528	-0.461727	-1.29857
Subbotina	662.55	201.935	-1.83882	-3.50164		Acarinina	672.05	204.831	2.41034	-2.76934		Morozvella	657.05	200.259	-0.991893	-4.09012		Cibicidoides alleni	677.567	206.525	-0.492157	-1.43677
Subbotina	662.05	201.783	-2.1142	-3.78606		Acarinina	671.55	204.678	1.78912	-2.79304		Morozvella	656.05	199.954	-1.54871	-3.68726		Cibicidoides alleni	677.437	206.485	-0.604163	-1.368
Subbotina	661.55	201.631	-1.85774	-2.83621		Acarinina	670.95	204.496	1.63729	-2.45823		Morozvella	655.05	199.649	-1.07602	-4.15642		Cibicidoides alleni	676.762	206.279	-0.645001	-1.35014
Subbotina	660.55	201.326	-2.09699	-3.64285		Acarinina	670.45	204.343	2.67926	-3.29674		Morozvella	654.55	199.497	-0.342943	-3.81987		Cibicidoides alleni	675.91	206.02	-0.0402226	-1.07344
Subbotina	659.05	200.869	-1.74669	-2.65638		Acarinina	664.55	202.545	-0.842602	-4.27649		Morozvella	653.55	199.192	-1.01593	-3.57274		Cibicidoides alleni	675.842	205.999	-0.619104	-1.23212
Subbotina	658.05	200.564	-2.47967	-3.22122		Acarinina	664.05	202.393	-0.949776	-4.13032		Morozvella	652.05	198.735	-0.963852	-3.90426		Cibicidoides alleni	675.242	205.816	-0.392999	-1.14485
Subbotina	657.05	200.259	-2.15165	-3.78206		Acarinina	663.55	202.24	-1.12939	-4.11254		Morozvella	651.05	198.43	-0.518199	-4.32922		Cibicidoides alleni	674.811	205.685	0.230337	-1.37488
Subbotina	656.55	200.107	-2.31566	-3.21221		Acarinina	663.05	202.088	-1.16512	-4.57476		Morozvella	650.55	198.278	-0.927708	-3.90199		Cibicidoides alleni	674.652	205.636	0.256431	-1.14485
Subbotina	656.05	199.954	-2.05953	-3.6759		Acarinina	662.55	201.935	-1.33183	-4.46019		Morozvella	647.05	197.211	-0.920626	-3.9282		Cibicidoides alleni	673.852	205.393	1.3266	-1.18423
Subbotina	655.65	199.832	-2.38046	-3.49263		Acarinina	662.05	201.783	-1.24748	-4.09575		Morozvella	646.15	196.937	-0.874093	-4.05425		Cibicidoides alleni	672.767	205.062	0.420781	-1.42552
Subbotina	655.05	199.649	-2.50195	-4.02041		Acarinina	661.55	201.631	-1.62359	-4.5392		Morozvella	645.05	196.602	-0.721342	-4.32752		Cibicidoides alleni	670.862	204.481	0.16081	-1.44734
Subbotina	654.55	199.497	-2.43715	-3.48461		Acarinina	661.05	201.478	-1.0252	-4.34563		Morozvella	642.05	195.687	-0.660647	-3.9877		Cibicidoides alleni	669.387	204.032	-0.529459	-2.1029
Subbotina	654.05	199.345	-2.09192	-3.26028		Acarinina	660.55	201.326	-1.42908	-4.2439		Morozvella	641.45	195.504	-0.731458	-3.77191		Cibicidoides alleni	618.927	188.651	-0.467703	-1.53164
Subbotina	653.55	199.192	-2.02004	-3.73298		Acarinina	660.05	201.173	-1.21176	-4.11649		Morozvella	636.05	193.859	-0.414829	-3.85963		Cibicidoides alleni	617.177	188.118	-0.437821	-1.47709
Subbotina	653.05	199.04	-2.10913	-3.55672		Acarinina	659.55	201.021	-1.81709	-3.88834		Morozvella	633.35	193.036	-0.146757	-4.3134		Cibicidoides alleni	613.738	187.069	-1.0484	-2.20208
Subbotina	652.6	198.903	-2.20228	-3.69393		Acarinina	659.05	200.869	-1.39038	-4.09773		Morozvella	626.05	190.811	0.776829	-3.34637
Subbotina	652.05	198.735	-2.27112	-3.56774		Acarinina	658.05	200.564	-1.43801	-4.40291		Morozvella	619.05	188.677	1.3241	-3.58435
Subbotina	651.55	198.583	-2.29035	-3.26428		Acarinina	656.55	200.107	-1.19886	-4.01081		Morozvella	617.55	188.22	2.42977	-3.67006
Subbotina	651.05	198.43	-2.4001	-3.54304		Acarinina	655.65	199.832	-0.985368	-3.75476		Morozvella	609.15	185.66	1.67007	-3.10134
Subbotina	650.55	198.278	-2.3592	-3.52467		Acarinina	654.65	199.528	-1.81285	-3.81325
Subbotina	650.15	198.156	-2.36426	-3.48061		Acarinina	653.05	199.04	-1.57209	-4.37088
Subbotina	649.05	197.821	-2.66596	-3.28331		Acarinina	652.05	198.735	-1.02358	-4.10249
Subbotina	647.05	197.211	-1.85204	-3.2526		Acarinina	651.05	198.43	-1.83578	-3.99077
Subbotina	646.15	196.937	-2.32686	-3.26859		Acarinina	650.15	198.156	-1.19856	-3.73613
Subbotina	645.05	196.602	-2.2239	-3.20862		Acarinina	649.05	197.821	-1.68608	-3.95555
Subbotina	644.05	196.297	-1.69877	-3.82175		Acarinina	648.05	197.516	-1.37759	-3.59422
Subbotina	643.05	195.992	-1.88703	-3.44049		Acarinina	647.05	197.211	-1.26532	-3.55899
Subbotina	641.45	195.504	-2.10794	-3.44149		Acarinina	646.45	197.028	-0.80814	-3.93542
Subbotina	640.15	195.108	-1.79806	-3.31856		Acarinina	645.05	196.602	-1.00032	-4.22629
Subbotina	639.05	194.773	-1.80979	-2.98643		Acarinina	643.05	195.992	-0.875907	-3.59321
Subbotina	638.05	194.468	-1.84305	-3.33155		Acarinina	642.05	195.687	-1.32803	-4.04009
Subbotina	637.05	194.163	-1.83305	-3.44649		Acarinina	641.45	195.504	-1.05898	-4.00084
Subbotina	636.05	193.859	-1.50318	-3.0537		Acarinina	640.15	195.108	-1.27948	-3.44023
Subbotina	635.05	193.554	-2.10194	-3.2486		Acarinina	639.05	194.773	-1.07415	-3.39192
Subbotina	633.35	193.036	-2.01698	-3.28158		Acarinina	638.05	194.468	-0.569436	-3.43922
Subbotina	632.05	192.639	-1.949	-3.27059		Acarinina	637.05	194.163	-1.04988	-3.87603
Subbotina	631.05	192.335	-1.60214	-3.27558		Acarinina	636.05	193.859	-0.944686	-3.74016
Subbotina	630.15	192.06	-1.73809	-3.39052		Acarinina	635.05	193.554	-0.99627	-3.15036
Subbotina	626.85	191.055	-0.723482	-2.38607		Acarinina	633.35	193.036	-1.07415	-3.37883
Subbotina	623.45	190.018	-1.04436	-2.83982		Acarinina	632.05	192.639	-0.686765	-3.78948
Subbotina	622.05	189.592	-0.655847	-2.63657		Acarinina	631.05	192.335	-0.192163	-3.96662
Subbotina	619.35	188.769	0.32011	-1.74442		Acarinina	630.15	192.06	-0.247793	-3.81464
Subbotina	618.55	188.525	0.110192	-2.15919		Acarinina	626.05	190.811	-1.05596	-2.90761
Subbotina	617.55	188.22	0.360095	-2.02127		Acarinina	626.05	190.811	0.0151848	-2.64511
Subbotina	616.35	187.854	0.0182282	-1.99228		Acarinina	625.05	190.506	0.405606	-3.31845
Subbotina	611.15	186.269	-0.859429	-3.16065		Acarinina	623.45	190.018	0.463259	-3.24497
Subbotina	609.15	185.66	-0.0927285	-2.508		Acarinina	622.05	189.592	0.16488	-3.43922
Subbotina	602.15	183.526	0.862899	-2.76386		Acarinina	621.55	189.439	0.51231	-3.54561
						Acarinina	620.25	189.043	-0.0234747	-3.16486
						Acarinina	619.05	188.677	0.431191	-2.66355
						Acarinina	618.55	188.525	1.54783	-2.45057
						Acarinina	618.05	188.372	2.02753	-2.77707
						Acarinina	617.55	188.22	2.11866	-3.0644
						Acarinina	616.35	187.854	2.16573	-3.01618
						Acarinina	610.55	186.087	-0.285891	-3.29279
						Acarinina	610.55	186.087	1.28845	-3.35674
						Acarinina	603.15	183.831	1.50677	-3.30752

## Sheet: trace element
Species	Average depth (ft)	Average depth (m)	Mg/Ca mmol/mol		Species	Average depth (ft)	Average depth (m)	Mg/Ca mmol/mol		Species	Average depth (ft)	Average depth (m)	Mg/Ca mmol/mol		Species	Average depth (ft)	Average depth (m)	Sr/Ca mmol/mol		Species	Average depth (ft)	Average depth (m)	Sr/Ca mmol/mol		Species	Average depth (ft)	Average depth (m)	Sr/Ca mmol/mol		Species	Average depth (ft)	Average depth (m)	B/Ca µmol/mol		Species	Average depth (ft)	Average depth (m)	B/Ca µmol/mol		Species	Average depth (ft)	Average depth (m)	B/Ca µmol/mol
Subbotina	688.55	209.873	3.37771		Acarinina	689.05	210.025	3.32953		Morozovella	684.3	208.577	3.57945		Subbotina	688.55	688.55	1.36857		Acarinina	689.05	210.025	1.35308		Morozovella	684.3	208.577	1.33078		Subbotina	686.05	209.111	79.5829		Acarinina	679.55	207.129	71.0538		Morozovella	684.3	208.577	81.2909
Subbotina	686.05	209.111	3.32132		Acarinina	686.05	209.111	3.33728		Morozovella	673.05	205.148	3.43999		Subbotina	686.05	686.05	1.32149		Acarinina	686.05	209.111	1.39781		Morozovella	673.05	205.148	1.33307		Subbotina	679.55	207.129	67.3915		Acarinina	675.3	205.834	63.9771		Morozovella	656.15	199.997	52.319
Subbotina	679.55	207.129	3.77294		Acarinina	679.55	207.129	3.51496		Morozovella	663.55	202.252	5.48		Subbotina	679.55	679.55	1.3056		Acarinina	679.55	207.129	1.42441		Morozovella	663.55	202.252	1.44908		Subbotina	675.3	205.834	69.9361		Acarinina	673.05	205.148	72.0572		Morozovella	653.8	199.281	53.7573
Subbotina	675.3	205.834	3.80168		Acarinina	675.3	205.834	3.9272		Morozovella	663.05	202.1	4.43718		Subbotina	675.3	675.3	1.30188		Acarinina	675.3	205.834	1.29703		Morozovella	663.05	202.1	1.32351		Subbotina	662.8	202.024	43.6317		Acarinina	663.55	202.252	48.1824		Morozovella	639.1	194.8	79.2487
Subbotina	673.05	205.148	3.15511		Acarinina	673.05	205.148	3.10215		Morozovella	662.3	201.871	5.16696		Subbotina	673.05	673.05	1.41752		Acarinina	673.05	205.148	1.38315		Morozovella	662.3	201.871	1.27828		Subbotina	659.8	201.109	65.8916		Acarinina	640.8	195.318	54.9576
Subbotina	671.35	204.63	3.47853		Acarinina	672.05	204.843	3.60362		Morozovella	656.15	199.997	4.97785		Subbotina	671.35	671.35	1.39705		Acarinina	672.05	204.843	1.24619		Morozovella	656.15	199.997	1.35569		Subbotina	655.8	199.89	41.6186		Acarinina	639.05	194.785	47.6478
Subbotina	663.05	202.1	4.81715		Acarinina	663.55	202.252	4.21742		Morozovella	653.8	199.281	5.04623		Subbotina	663.05	663.05	1.49221		Acarinina	663.55	202.252	1.40409		Morozovella	653.8	199.281	1.37244		Subbotina	654.3	199.433	50.6339		Acarinina	637.05	194.175	55.4231
Subbotina	659.8	201.109	4.49456		Acarinina	662.3	201.871	4.54997		Morozovella	639.1	194.8	5.0678		Subbotina	659.8	659.8	1.39568		Acarinina	662.3	201.871	1.34572		Morozovella	639.1	194.8	1.41951		Subbotina	653.3	199.128	58.4258		Acarinina	632.55	192.804	51.8222
Subbotina	655.8	199.89	4.52679		Acarinina	640.8	195.318	4.26436		Morozovella	617.8	188.308	4.09875		Subbotina	655.8	655.8	1.44592		Acarinina	640.8	195.318	1.34951		Morozovella	617.8	188.308	1.43141		Subbotina	652.3	198.823	47.5939		Acarinina	628.1	191.447	60.1811
Subbotina	654.3	199.433	4.63952		Acarinina	639.05	194.785	4.24571							Subbotina	654.3	654.3	1.44804		Acarinina	639.05	194.785	1.39118							Subbotina	645.55	196.766	57.2991		Acarinina	623.45	190.03	52.4271
Subbotina	653.3	199.128	4.24366		Acarinina	637.05	194.175	4.43718							Subbotina	653.3	653.3	1.42265		Acarinina	637.05	194.175	1.39053							Subbotina	631.75	192.56	65.7765		Acarinina	621.3	189.375	82.0608
Subbotina	652.3	198.823	4.37449		Acarinina	632.55	192.804	4.04068							Subbotina	652.3	652.3	1.49832		Acarinina	632.55	192.804	1.43598							Subbotina	624.45	190.335	51.6398		Acarinina	618.05	188.384	76.6
Subbotina	645.55	196.766	4.59368		Acarinina	628.1	191.447	4.15798							Subbotina	645.55	645.55	1.46997		Acarinina	628.1	191.447	1.41498							Subbotina	618.8	188.613	62.7113		Acarinina	613.75	187.073	62.8312
Subbotina	631.75	192.56	4.09371		Acarinina	623.45	190.03	3.73427							Subbotina	631.75	631.75	1.4139		Acarinina	623.45	190.03	1.37766							Subbotina	615.65	187.652	63.1482
Subbotina	624.45	190.335	3.80276		Acarinina	621.3	189.375	3.63159							Subbotina	624.45	624.45	1.42827		Acarinina	621.3	189.375	1.35414							Subbotina	609.9	185.9	57.0649
Subbotina	618.8	188.613	3.3443		Acarinina	618.05	188.384	3.57875							Subbotina	618.8	618.8	1.49072		Acarinina	618.05	188.384	1.39218							Subbotina	599.2	182.638	65.1448
Subbotina	615.65	187.652	3.99819		Acarinina	613.75	187.073	3.70682							Subbotina	615.65	615.65	1.31671		Acarinina	613.75	187.073	1.33237
Subbotina	609.9	185.9	3.62903		Acarinina	599.2	182.638	4.34766							Subbotina	609.9	609.9	1.32651		Acarinina	599.2	182.638	1.50224
Subbotina	599.2	182.638	3.65536												Subbotina	599.2	599.2	1.39102

## Sheet: boron isotope
Species	Core	Average depth (ft)	Average depth (m)	δ11B (‰)	2se		Species	Average depth (ft)	Average depth (m)	δ11B (‰)	2se + 0.79‰	pH	pH	pH	pH	pH			Species	Core	Cleaning experiment	Age	Average depth (ft)	Average depth (m)	δ11B (‰)	2se	B/Ca µmol/mol
Cibicidoides alleni	South Dover Bridge	670.862	204.481	9.39	0.84							0.025	0.14	0.5	0.86	0.975			Cibicidoides alleni	Bass River	clay removal only	late Paleocene	1183.93	360.86	12.0971	0.928525	140.623
Cibicidoides alleni	South Dover Bridge	670.862	204.481	11.01	0.6		Cibicidoides alleni	670.858	204.48	11.9788	1.34484	7.4281	7.60101	7.75941	7.8832	7.96537			Cibicidoides alleni	Bass River	clay removal only	late Paleocene	1183.93	360.86	11.4512	0.890397	141.951
Cibicidoides alleni	South Dover Bridge	670.862	204.481	11.4	0.42		Cibicidoides alleni	675.172	205.795	11.9875	1.10764	7.47318	7.61837	7.75321	7.86479	7.94259			Cibicidoides alleni	Bass River	clay removal only	late Paleocene	1183.93	360.86	12.2963	1.12976	159.284
Cibicidoides alleni	South Dover Bridge	670.862	204.481	12.96	0.64		Cibicidoides alleni	677.515	206.509	11.202	1.36645	7.09096	7.3978	7.61209	7.76551	7.8688			Cibicidoides alleni	Bass River	clay removal only	late Paleocene	1183.93	360.86	13.5658	1.27493	138.919
Cibicidoides alleni	South Dover Bridge	670.862	204.481	14.55	0.86		Cibicidoides alleni	680.799	207.51	10.6778	1.27913	6.77384	7.19929	7.4739	7.65116	7.75799			Cibicidoides alleni	Bass River	clay removal only	late Paleocene	1183.93	360.86	13.6658	0.421721	113.629
Cibicidoides alleni	South Dover Bridge	670.862	204.481	12.81	0.82		Cibicidoides alleni	685.654	208.99	12.925	0.89666	7.89	7.89	7.89	7.89	7.89			Cibicidoides alleni	Bass River	clay removal only	late Paleocene	1183.93	360.86	13.1727	0.938508	147.156
Cibicidoides alleni	South Dover Bridge	670.862	204.481	12.25	0.81														Cibicidoides alleni	Bass River	clay and oxidiative	late Paleocene	1183.93	360.86	12.8349	0.467451	139.056
Cibicidoides alleni	South Dover Bridge	670.862	204.481	11.46	0.96		Cibicidoides alleni	670.858	204.48	11.9788	1.34484	6.68524	7.16351	7.46966	7.66143	7.77858			Cibicidoides alleni	Bass River	clay and oxidiative	late Paleocene	1183.93	360.86	13.239	1.09429	155.735
Cibicidoides alleni	South Dover Bridge	674.811	205.685	13.62	0.57		Cibicidoides alleni	675.172	205.795	11.9875	1.10764	6.80926	7.19293	7.46244	7.63577	7.7438			Cibicidoides alleni	Bass River	clay and oxidiative	late Paleocene	1183.93	360.86	12.2126	0.922855	148.149
Cibicidoides alleni	South Dover Bridge	674.811	205.685	10.48	0.62		Cibicidoides alleni	677.515	206.509	11.202	1.36645	6.10723	6.77346	7.23149	7.49537	7.64842			Cibicidoides alleni	Bass River	clay and oxidiative	late Paleocene	1183.93	360.86	13.6012	0.76861	136.098
Cibicidoides alleni	South Dover Bridge	674.811	205.685	12.11	0.74		Cibicidoides alleni	680.799	207.51	10.6778	1.27913	5.74325	6.48459	7.02719	7.34713	7.52562			Cibicidoides alleni	Bass River	clay and oxidiative	late Paleocene	1183.93	360.86	10.123	0.667108	138.703
Cibicidoides alleni	South Dover Bridge	674.811	205.685	10.9	0.74		Cibicidoides alleni	685.654	208.99	12.925	0.89666	7.67	7.67	7.67	7.67	7.67			Cibicidoides alleni	Bass River	clay and oxidiative	late Paleocene	1183.93	360.86	13.5128	1.56013	144.311
Cibicidoides alleni	South Dover Bridge	674.811	205.685	11.61	0.63														Cibicidoides alleni	Bass River	clay and oxidiative	late Paleocene	1183.93	360.86	15.17	0.858562	96.9366
Cibicidoides alleni	South Dover Bridge	674.811	205.685	13.95	0.61														Cibicidoides alleni	Bass River	clay and oxidiative	late Paleocene	1183.93	360.86	15.469	0.622419	106.473
Cibicidoides alleni	South Dover Bridge	674.811	205.685	12.01	0.92														Cibicidoides alleni	Bass River	clay and oxidiative	late Paleocene	1183.93	360.86	13.8106	0.448895	111.393
Cibicidoides alleni	South Dover Bridge	674.811	205.685	13.38	1.01														Cibicidoides alleni	Bass River	clay and oxidiative	late Paleocene	1183.93	360.86	14.8897	0.4865	103.377
Cibicidoides alleni	South Dover Bridge	675.91	205.999	12.85	0.9														Cibicidoides alleni	Bass River	clay and oxidiative	late Paleocene	1183.93	360.86	12.2131	0.583188	129.642
Cibicidoides alleni	South Dover Bridge	675.91	206.02	10.32	0.75														Cibicidoides alleni	Bass River	clay and oxidiative	late Paleocene	1183.93	360.86	13.6976	0.676583	125.307
Cibicidoides alleni	South Dover Bridge	675.91	206.02	12.61	0.55														Cibicidoides alleni	Bass River	untreated	early Eocene	1158.48	353.1	12.9636	0.632068	123.961
Cibicidoides alleni	South Dover Bridge	675.842	206.02	10.01	0.45														Cibicidoides alleni	Bass River	untreated	early Eocene	1158.48	353.1	11.6267	0.819181	94.5675
Cibicidoides alleni	South Dover Bridge	677.437	206.485	10.11	0.76														Cibicidoides alleni	Bass River	untreated	early Eocene	1158.48	353.1	12.1052	0.896911	134.817
Cibicidoides alleni	South Dover Bridge	677.437	206.485	13.2	0.83														Cibicidoides alleni	Bass River	untreated	early Eocene	1158.48	353.1	11.027	0.814442	153.613
Cibicidoides alleni	South Dover Bridge	677.567	206.525	11.57	0.59														Cibicidoides alleni	Bass River	clay and oxidiative	early Eocene	1158.48	353.1	12.6542	0.936653	115.3
Cibicidoides alleni	South Dover Bridge	677.567	206.525	10.36	0.76														Cibicidoides alleni	Bass River	clay and oxidiative	early Eocene	1158.48	353.1	12.8168	0.813286	94.9946
Cibicidoides alleni	South Dover Bridge	677.567	206.525	10.77	0.94														Cibicidoides alleni	Bass River	clay and oxidiative	early Eocene	1158.48	353.1	12.2055	0.580453	116.719
Cibicidoides alleni	South Dover Bridge	680.767	207.5	10.12	1.02														Cibicidoides alleni	Bass River	clay and oxidiative	early Eocene	1158.48	353.1	15.133	0.855727	106.238
Cibicidoides alleni	South Dover Bridge	680.767	207.5	10.51	1														Cibicidoides alleni	Bass River	clay and oxidiative	early Eocene	1158.48	353.1	13.627	0.533592	122.365
Cibicidoides alleni	South Dover Bridge	680.767	207.5	9.44	0.6														Cibicidoides alleni	Bass River	clay and oxidiative	early Eocene	1158.48	353.1	11.5201	0.54885	117.593
Cibicidoides alleni	South Dover Bridge	680.767	207.5	10.66	0.63														Cibicidoides alleni	Bass River	clay and oxidiative	early Eocene	1158.48	353.1	14.0662	0.563282	111.848
Cibicidoides alleni	South Dover Bridge	680.767	207.5	9.89	0.55														Cibicidoides alleni	Bass River	clay and oxidiative	early Eocene	1158.48	353.1	12.9005	0.539727	105.693
Cibicidoides alleni	South Dover Bridge	680.767	207.5	13.13	0.5														Cibicidoides alleni	Bass River	clay and oxidiative	early Eocene	1158.48	353.1	13.1383	0.743198	98.447
Cibicidoides alleni	South Dover Bridge	680.864	207.53	9.94	0.69														Cibicidoides alleni	Bass River	clay and oxidiative	early Eocene	1158.48	353.1	12.9406	0.540132	106.258
Cibicidoides alleni	South Dover Bridge	680.864	207.53	13.28	0.87														Cibicidoides alleni	Bass River	clay and oxidiative	early Eocene	1158.48	353.1	12.1853	0.747074	112.973
Cibicidoides alleni	South Dover Bridge	680.864	207.53	9.13	0.75														Cibicidoides alleni	Bass River	clay and oxidiative	early Eocene	1158.48	353.1	13.082	0.919668	89.789
Cibicidoides alleni	South Dover Bridge	685.654	208.99	13.24	0.44														Cibicidoides wuellerstorfi	ODP 999 5H 2W 130-132cm	untreated	early Pleistocene			16.5698	0.43836	193.726
Cibicidoides alleni	South Dover Bridge	685.654	208.99	12.35	0.66														Cibicidoides wuellerstorfi	ODP 999 5H 2W 130-132cm	untreated	early Pleistocene			15.1358	0.524413	167.544
Cibicidoides alleni	South Dover Bridge	685.654	208.99	12.86	0.62														Cibicidoides wuellerstorfi	ODP 999 5H 2W 130-132cm	untreated	early Pleistocene			16.1839	0.438792	156.291
Cibicidoides alleni	South Dover Bridge	685.654	208.99	13.25	0.87														Cibicidoides wuellerstorfi	ODP 999 5H 2W 130-132cm	untreated	early Pleistocene			14.8856	1.00397	143.997
																			Cibicidoides wuellerstorfi	ODP 999 5H 2W 130-132cm	untreated	early Pleistocene			15.657	0.932816	170.307
																			Cibicidoides wuellerstorfi	ODP 999 5H 2W 130-132cm	untreated	early Pleistocene			16.0995	0.90966	248.637
																			Cibicidoides wuellerstorfi	ODP 999 5H 2W 130-132cm	clay and oxidiative	early Pleistocene			15.6425	0.583761	172.872
																			Cibicidoides wuellerstorfi	ODP 999 5H 2W 130-132cm	clay and oxidiative	early Pleistocene			15.4938	0.431234	149.122
																			Cibicidoides wuellerstorfi	ODP 999 5H 2W 130-132cm	clay and oxidiative	early Pleistocene			15.4176	0.729878	155.511
																			Cibicidoides wuellerstorfi	ODP 999 5H 2W 130-132cm	clay and oxidiative	early Pleistocene			15.4382	0.552915	177.593
																			Cibicidoides wuellerstorfi	ODP 999 5H 2W 130-132cm	clay and oxidiative	early Pleistocene			15.3582	0.624139	188.453
																			Cibicidoides wuellerstorfi	ODP 999 5H 2W 130-132cm	clay and oxidiative	early Pleistocene			15.4682	0.548341	178.766
																			Cibicidoides wuellerstorfi	ODP 999 5H 2W 130-132cm	clay and oxidiative	early Pleistocene			16.2887	0.543826	232.043
																			Cibicidoides wuellerstorfi	ODP 999 5H 2W 130-132cm	clay and oxidiative	early Pleistocene			16.1905	0.42981	177.769
